# Supplementary material for: Use of proximity ligation shotgun metagenomics to investigate the dynamics of plasmids and bacteriophages in the gut microbiome following fecal microbiota transplantation
Source: Gut Microbes. 2025 Sep 15;17(1):2559019. doi: 10.1080/19490976.2025.2559019 (PMC12439552; doi:10.1080/19490976.2025.2559019)
Supplement: Revised Supplementary Table S2.xlsx [file KGMI_A_2559019_SM8759.xlsx]

## Sheet: Sheet1
Role	Patient Id	Timepoint	Assembly Length (bp)	Num. Contigs	Num. Contigs in Clusters	% Length in Clusters	% Contigs in Clusters	Total MAGs	Near Complete MAGs (95,10)	High Quality MAGs (90,10)	Good MAGs (70,10)	Reasonable MAGs (50,10)
Donor	0	-1	594132484	95019	59233	85.17	62.34	295	68	95	127	143
Recipient	42	0	171407212	24489	19018	89.63	77.66	92	27	33	40	43
Recipient	154	0	278703055	40074	27860	90.33	69.52	175	23	31	45	53
Recipient	154	1	342122238	43291	30940	91.58	71.47	237	19	26	43	57
Recipient	154	2	264386958	32699	23848	91.52	72.93	165	28	33	43	50
Recipient	154	3	308377727	35492	28260	92.78	79.62	201	40	54	66	74
Recipient	154	4	275030464	48180	31047	86.68	64.44	144	25	33	44	62
Recipient	183	0	51878736	6860	4298	88.43	62.65	24	12	13	15	16
Recipient	183	1	177951242	21346	14729	90.01	69	78	28	31	39	48
Recipient	206	0	68159545	9247	5310	84.33	57.42	36	10	11	14	18
Recipient	206	2	228966451	25405	15941	80.41	62.75	104	24	34	43	49
Recipient	206	4	264843151	32975	23343	90.71	70.79	176	26	36	53	64
Recipient	209	0	126740810	9184	7005	93.83	76.27	53	23	24	28	30
Recipient	209	1	373605043	54041	36045	88.15	66.7	197	52	64	84	94
Recipient	209	2	362003976	54785	43860	92.84	80.06	139	57	69	93	99
Recipient	209	4	362065781	56503	39736	89.02	70.33	183	49	68	87	96
Recipient	210	0	129138112	20743	13409	83.74	64.64	97	12	14	19	26
Recipient	210	1	291187217	51899	38577	88.56	74.33	510	15	17	31	43
Recipient	210	2	291524646	49995	39559	91.48	79.13	270	16	19	27	37
Recipient	210	4	324638892	50399	41627	92.41	82.59	330	37	44	64	72
Recipient	211	0	75590507	9398	6382	88.36	67.91	38	10	10	14	17
Recipient	211	2	313011206	50085	40499	93.26	80.86	134	44	62	76	84
Recipient	211	4	282936446	45362	28528	84.34	62.89	139	33	45	62	70
Recipient	213	0	69128725	8956	6629	69.2	74.02	23	5	8	11	14
Recipient	213	2	343448073	52359	41617	91.56	79.48	372	30	34	45	55
Recipient	213	4	368200750	55122	39081	89.91	70.9	390	44	50	71	86
Recipient	214	0	209761136	81384	46679	76.29	57.36	119	14	20	26	30
Recipient	214	1	310476164	62776	50536	91.42	80.5	152	47	60	70	82
Recipient	214	2	461846073	77051	41552	79.93	53.93	228	62	84	105	119
Recipient	214	4	365053370	62228	40192	86.44	64.59	178	52	72	89	96
Recipient	216	0	227814444	34259	20262	85.12	59.14	243	12	18	27	37
Recipient	216	1	302481216	57471	40739	88.81	70.89	146	42	52	67	75
Recipient	216	4	376838467	94962	61567	83	64.83	313	34	42	59	72
Recipient	217	1	290198533	40204	29715	90.59	73.91	187	43	52	67	77
Recipient	217	2	257739425	30584	22525	89.31	73.65	226	22	32	51	66
Recipient	217	4	354626279	56846	36180	85.56	63.65	248	42	49	68	83
Recipient	218	2	366710624	46963	33499	90.67	71.33	236	44	61	81	97
Recipient	221	0	81012481	13321	8744	84.69	65.64	59	9	10	14	18
Recipient	221	1	367363454	50784	36885	88.97	72.63	203	58	70	93	104
Recipient	221	4	316458377	58721	43222	89.11	73.61	211	50	61	76	86
Recipient	223	0	85185263	13657	8677	84.99	63.54	45	15	15	22	25
Recipient	223	1	181128186	28787	18647	84.98	64.78	141	18	22	35	45
Recipient	223	4	396450970	56956	36809	86.33	64.63	401	31	43	69	86
Recipient	224	0	126207499	17850	10390	83.59	58.21	83	12	14	20	25
Recipient	224	1	190825850	24585	18793	89.5	76.44	119	22	26	36	42
Recipient	224	2	218744220	36611	24303	85.96	66.38	90	33	37	47	51
Recipient	228	0	98029767	9720	6172	88.25	63.5	46	11	12	14	19
Recipient	228	1	519079560	260264	49725	44.51	19.11	161	34	38	49	51
Recipient	228	2	255209450	39204	28528	90.83	72.77	132	31	41	57	64
Recipient	228	4	305998362	58138	45113	91.77	77.6	247	29	35	44	57
Recipient	229	0	69923805	6909	4914	82.82	71.12	37	11	15	17	18
Recipient	230	0	134154038	26753	19796	84.28	74	103	11	15	23	27
Recipient	230	1	349058745	57319	41979	89.75	73.24	295	29	37	53	65
Recipient	230	2	636050676	253273	100525	66.31	39.69	717	27	34	47	60
Recipient	230	4	296751252	42404	32046	90.65	75.57	428	17	22	38	51
Recipient	232	0	107302832	17053	8942	79.88	52.44	51	14	14	18	21
Recipient	232	1	205103162	40194	27462	86.51	68.32	150	23	30	48	56
Recipient	232	2	282325006	54235	37504	87.3	69.15	179	33	41	60	65
Recipient	232	4	72084139	7623	4865	88.02	63.82	34	13	13	16	18
Recipient	233	0	162263210	22638	16594	89.87	73.3	81	26	36	39	45
Recipient	233	1	97653861	13206	10997	91.44	83.27	42	18	20	26	29
Recipient	235	2	321817098	88981	68659	89.17	77.16	186	35	44	59	67
Recipient	235	4	266845401	42241	29088	89.5	68.86	202	22	31	42	49
Recipient	236	0	104884418	16139	9831	83.33	60.91	50	14	16	17	22
Recipient	236	1	371426514	54389	32372	83.93	59.52	333	35	42	55	66
Recipient	236	2	377804620	66762	57987	94.52	86.86	189	49	64	77	86
Recipient	236	4	393236405	67258	56530	93.67	84.05	199	46	67	78	89
Recipient	242	0	99450944	12704	7862	86.32	61.89	42	8	12	19	21
Recipient	242	1	304320568	57812	46267	91.45	80.03	727	7	10	12	30
Recipient	242	2	263124492	48364	40157	92.41	83.03	546	10	13	17	25
Recipient	242	3	352888956	71201	53927	88.71	75.74	862	13	17	21	32
Recipient	242	4	279932168	46248	35275	89.73	76.27	461	21	28	39	43
Recipient	246	0	143250589	20718	15135	88.41	73.05	96	20	21	25	30
Recipient	246	1	685248362	117180	79031	87.95	67.44	480	31	48	78	96
Recipient	246	2	477246610	80437	64822	93.02	80.59	202	63	93	112	117
Recipient	248	0	104553624	17946	12046	86.18	67.12	50	18	20	23	27
Recipient	250	2	307164289	43275	31292	90.81	72.31	170	43	57	78	82
Recipient	250	4	147919202	60396	33717	73.49	55.83	84	15	18	21	23
Recipient	254	0	139642529	30769	16425	77.09	53.38	89	15	18	22	28
Recipient	255	1	373762007	61655	42845	89.56	69.49	383	38	46	60	76
Recipient	255	3	476287505	85732	71909	92.91	83.88	352	52	73	92	108
Recipient	255	4	1097292337	614304	89189	32.25	14.52	251	35	50	56	63
Recipient	262	0	159286257	12279	9713	90.93	79.1	54	26	29	36	39
Recipient	265	0	140144968	21949	15421	89.38	70.26	68	22	24	31	36
	Average		2.76245e+08	54495	32035.2	86.3144	68.673	202.488	28.381	36.2143	47.9167	56.1548
	Std.Dev.		1.61638e+08	73872.7	20048.4	9.14774	11.7783	164.306	15.1601	20.8119	26.5481	29.0747
