# Supplementary material for: Use of proximity ligation shotgun metagenomics to investigate the dynamics of plasmids and bacteriophages in the gut microbiome following fecal microbiota transplantation
Source: Gut Microbes. 2025 Sep 15;17(1):2559019. doi: 10.1080/19490976.2025.2559019 (PMC12439552; doi:10.1080/19490976.2025.2559019)
Supplement: Supplementary Table S3.xlsx [file KGMI_A_2559019_SM8758.xlsx]

## Sheet: Sheet1
Gene	Gene group	Description
aac(6')-I	aac(6')	aminoglycoside inactivation
aac(6')-Ie/aph(2'')	aac(6')	aminoglycoside inactivation
aac(6')-Ie/aph(2'')-Ia	aac(6')	aminoglycoside inactivation
aac(6')-If	aac(6')	aminoglycoside inactivation
aac(6')-Im	aac(6')	aminoglycoside inactivation
ant(6)-Ia	ant(6)	aminoglycoside inactivation
ant(6)-Ib	ant(6)	aminoglycoside inactivation
aph(2'')-If	aph(2'')	aminoglycoside inactivation
aph(2'')-Ig	aph(2'')	aminoglycoside inactivation
aph(2'')-IIa	aph(2'')	aminoglycoside inactivation
aph(2'')-IVa	aph(2'')	aminoglycoside inactivation
aph(3'')-Ib	aph(3'')	aminoglycoside inactivation
aph(3')-Ia	aph(3'')	aminoglycoside inactivation
aph(3')-IIIa	aph(3'')	aminoglycoside inactivation
aph(6)-Id	aph(6)	aminoglycoside inactivation
cfr(B)	cfr	23S ribosomal RNA methyltransferase
cfr(C)	cfr	23S ribosomal RNA methyltransferase
catA	cat	chloramphenicol acetyltransferase
catA1	cat	chloramphenicol acetyltransferase
catA13	cat	chloramphenicol acetyltransferase
catA16	cat	chloramphenicol acetyltransferase
catA2	cat	chloramphenicol acetyltransferase
blaACI-1	blaACI-1	Class A beta-lactamase
cblA	cblA	Class A beta-lactamase
cepA	cepA	Class A beta-lactamase
cfxA	cfxA	Class A beta-lactamase
cfxA3	cfxA	Class A beta-lactamase
cfxA4	cfxA	Class A beta-lactamase
cfxA5	cfxA	Class A beta-lactamase
cfxA6	cfxA	Class A beta-lactamase
blaCTX-M	blaCTX	Class A beta-lactamase
blaCTX-M-2	blaCTX	Class A beta-lactamase
blaCTX-M-27	blaCTX	Class A beta-lactamase
blaSHV	blaSHV	Class A beta-lactamase
blaSHV-1	blaSHV	Class A beta-lactamase
blaSHV-11	blaSHV	Class A beta-lactamase
blaSHV-172	blaSHV	Class A beta-lactamase
blaSHV-27	blaSHV	Class A beta-lactamase
blaSHV-28	blaSHV	Class A beta-lactamase
blaSHV-36	blaSHV	Class A beta-lactamase
blaSHV-60	blaSHV	Class A beta-lactamase
blaTEM	blaTEM	Class A beta-lactamase
blaTEM-1	blaTEM	Class A beta-lactamase
blaCMY	blaCMY	Class C beta-lactamase
blaCMY-2	blaCMY	Class C beta-lactamase
blaCMY-48	blaCMY	Class C beta-lactamase
blaCMY-65	blaCMY	Class C beta-lactamase
emrD	erm	ribosomal methyltransferase
erm(A)	erm	ribosomal methyltransferase
erm(B)	erm	ribosomal methyltransferase
erm(C)	erm	ribosomal methyltransferase
erm(F)	erm	ribosomal methyltransferase
erm(G)	erm	ribosomal methyltransferase
erm(Q)	erm	ribosomal methyltransferase
erm(T)	erm	ribosomal methyltransferase
erm(X)	erm	ribosomal methyltransferase
fosA	fos	fosfomycin thiol transferase
fosA2	fos	fosfomycin thiol transferase
fosA7	fos	fosfomycin thiol transferase
fosB	fos	fosfomycin thiol transferase
lnu(A)	lnu	lincosamide nucleotidyltransferase
lnu(AN2)	lnu	lincosamide nucleotidyltransferase
lnu(B)	lnu	lincosamide nucleotidyltransferase
lnu(C)	lnu	lincosamide nucleotidyltransferase
lnu(F)	lnu	lincosamide nucleotidyltransferase
lnu(P)	lnu	lincosamide nucleotidyltransferase
mph(A)	mph	macrolide phosphotransferase
mph(C)	mph	macrolide phosphotransferase
qnrB	qnr	quinolone resistance protein
qnrB12	qnr	quinolone resistance protein
qnrB19	qnr	quinolone resistance protein
qnrB38	qnr	quinolone resistance protein
qnrB65	qnr	quinolone resistance protein
qnrD	qnr	quinolone resistance protein
qnrD1	qnr	quinolone resistance protein
sul1	sul	sulfonamide resistant
sul2	sul	sulfonamide resistant
tet(37)	tet (inact.)	tetracycline inactivation enzyme
tet(X1)	tet (inact.)	tetracycline inactivation enzyme
tet(X2)	tet (inact.)	tetracycline inactivation enzyme
tet(32)	tet (ribo.)	tetracycline resistant ribosomal protection protein
tet(44)	tet (ribo.)	tetracycline resistant ribosomal protection protein
tet(M)	tet (ribo.)	tetracycline resistant ribosomal protection protein
tet(O)	tet (ribo.)	tetracycline resistant ribosomal protection protein
tet(O/32/O)	tet (ribo.)	tetracycline resistant ribosomal protection protein
tet(O/W/O)	tet (ribo.)	tetracycline resistant ribosomal protection protein
tet(Q)	tet (ribo.)	tetracycline resistant ribosomal protection protein
tet(S)	tet (ribo.)	tetracycline resistant ribosomal protection protein
tet(T)	tet (ribo.)	tetracycline resistant ribosomal protection protein
tet(W)	tet (ribo.)	resistant ribosomal protection protein
vanA	vanA	vancomycin resistance
vanA-Pt	vanA	vancomycin resistance
vanB	vanB	vancomycin resistance
vanC	vanC	vancomycin resistance
vanD	vanD	vancomycin resistance
vanG	vanG	vancomycin resistance
vanH-A	vanH	vancomycin resistance
vanH-B	vanH	vancomycin resistance
vanH-D	vanH	vancomycin resistance
vanH-Pt2	vanH	vancomycin resistance
vanR-A	vanR	vancomycin resistance
vanR-B	vanR	vancomycin resistance
vanR-C	vanR	vancomycin resistance
vanR-Cd	vanR	vancomycin resistance
vanR-D	vanR	vancomycin resistance
vanS-A	vanS	vancomycin resistance
vanS-B	vanS	vancomycin resistance
vanS-C	vanS	vancomycin resistance
vanS-Cd	vanS	vancomycin resistance
vanS-D	vanS	vancomycin resistance
vanS-Pt	vanS	vancomycin resistance
vanT-C	vanT	vancomycin resistance
vanT-Cd	vanT	vancomycin resistance
vanTc	vanT	vancomycin resistance
vanW-B	vanW	vancomycin resistance
vanX-A	vanX	vancomycin resistance
vanX-B	vanX	vancomycin resistance
vanX-D	vanX	vancomycin resistance
vanX-Pt	vanX	vancomycin resistance
vanXY-C	vanXY	vancomycin resistance
vanY-A	vanY	vancomycin resistance
vanY-B	vanY	vancomycin resistance
vanY-D	vanY	vancomycin resistance
vanY-Pt	vanY	vancomycin resistance
vanZ-A	vanZ	vancomycin resistance
vanZ1	vanZ	vancomycin resistance
